# Supplementary material for: miR-3065-5p and miR-26a-5p as Clinical Biomarkers in Colorectal Cancer: A Translational Study
Source: Cancers (Basel). 2024 Oct 29;16(21):3649. doi: 10.3390/cancers16213649 (PMC11545460; doi:10.3390/cancers16213649)
Supplement: Supplementary file 1 [file cancers-16-03649-s001.zip]

Archive with 1 entries (1 files):
- cancers-3257255-supplementary.jpg
